# Supplementary material for: The Role of Snow-Related Environmental Variables in Plant Conservation Plans in the Mediterranean Mountains
Source: Plants (Basel). 2024 Mar 10;13(6):783. doi: 10.3390/plants13060783 (PMC10975130; doi:10.3390/plants13060783)
Supplement: Supplementary file 1 [file plants-13-00783-s001.zip]

Archive with 1 entries (1 files):
- plants-2897683-supplementary.pdf
